# Supplementary material for: The Effects of Maca (Lepidium meyenii Walp) on Cellular Oxidative Stress: A Systematic Review and Meta-Analysis
Source: Antioxidants (Basel). 2024 Aug 28;13(9):1046. doi: 10.3390/antiox13091046 (PMC11428906; doi:10.3390/antiox13091046)
Supplement: Supplementary file 1 [file antioxidants-13-01046-s001.zip]

Archive with 1 entries (1 files):
- antioxidants-3110529-supplementary.pdf
